# Supplementary material for: Peri-Operative Dosage and Therapeutic Concentrations of Cefazolin Administered for Surgical Site Infection Prophylaxis in Elective Surgery—A Systematic Review
Source: Antibiotics (Basel). 2025 Dec 5;14(12):1227. doi: 10.3390/antibiotics14121227 (PMC12730041; doi:10.3390/antibiotics14121227)
Supplement: Supplementary file 1 [file antibiotics-14-01227-s001.zip]

Archive with 1 entries (1 files):
- antibiotics-3992764-supplementary.pdf
